# Supplementary material for: Latitudinal Distributions and Controls of Bacterial Community Composition during the Summer of 2017 in Western Arctic Surface Waters (from the Bering Strait to the Chukchi Borderland)
Source: Sci Rep. 2019 Nov 14;9:16822. doi: 10.1038/s41598-019-53427-4 (PMC6856522; doi:10.1038/s41598-019-53427-4)
Supplement: Supplementary file 2 — Supplementary Table S2 [file 41598_2019_53427_MOESM2_ESM.xlsx]

## Sheet: Sheet1
Table S2. Relative abundance of bacterial community composition at the Genus level (>1% abundance in at least one sample) in 12 samples of western Arctic Ocean.
	St. 1	St. 2	St. 3	St. 4	St. 5	St. 6	St. 7	St. 8	St. 9	St. 10	St. 11	St. 12
OM60(NOR5) clade	0.0475938	0.139657	0.000693106	0.0347208	0.271217	0.330629	0.00475617	0.00696342	0.00972625	0.0123266	0.00724918	0.229778
Sulfitobacter	0.225285	0.176575	0.0877462	0.285851	0.077895	0.138478	0.271481	0.14692	0.108833	0.0500021	0.0503791	0.0415616
NS5 marine group	0.0675459	0.0221694	0.218682	0.025097	0.0827966	0.160597	0.0395715	0.0402815	0.0267269	0.0448538	0.0277563	0.0505934
Ulvibacter	0.0265504	0.0453936	0.217337	0.159698	0.00113368	0.00195977	0.0311047	0.0244128	0.0165701	0.0100506	0.0162167	0.0252084
Formosa	0.0474037	0.0266257	0.164468	0.0475838	0.0319236	0.0527762	0.0142736	0.0287803	0.0391633	0.0449375	0.124326	0.0339036
Candidatus Aquiluna	0.134877	0.0442264	0.00298491	0.000882919	0.138593	0.0306242	0.00552495	0.0379513	0.00884481	0.0165331	0.0194063	0.0151615
Loktanella	0.0160245	0.070434	0.0399725	0.118631	0.0253954	0.00969425	0.138365	0.0318668	0.0966242	0.0248938	0.0378729	0.00946212
SAR11 Clade Ia	0.00583761	0.00456869	4.55325e-05	0.00153407	0.0162274	0.0135147	0.0042949	0.0819258	0.0479322	0.133651	0.0544548	0.0493575
Polaribacter	0.0132876	0.00530517	0.130253	0.013597	0.00436492	0.00461867	0.0847654	0.0919144	0.0548368	0.0757016	0.198638	0.0556969
Uncultured Nitrincolaceae	0.000487845	0.000505552	0.00181118	0.000838773	0.00132536	0.000269744	0.0107783	0.0474425	0.116507	0.122601	0.0553891	0.0326181
Altererythrobacter	0.00515131	0.059031	0.0248	0.012554	0.0524284	0.0256366	0.108177	0.0359209	0.0284999	0.0283155	0.0211193	0.0594486
Uncultured Flavobacteriaceae	0.026079	0.0393706	0.0242031	0.0757931	0.0937883	0.00968324	0.031074	0.0044356	0.00216814	0.00399201	0.00301781	0.00809384
Planktomarina	0.00650736	0.0031831	0.00134068	0.00386277	0.000837934	0.0221025	0.00641673	0.0800452	0.0357845	0.033176	0.066628	0.0517686
Roseibacillus	0.0679841	0.0540067	0.00244358	0.00119194	0.0184729	0.0247669	0.00570433	0.00312741	0.00131203	0.000978381	0.000950448	0.0639948
Sphingomonas	0.000620142	0.00552986	0.000141657	6.6219e-05	5.47669e-06	0.000148634	0.0633524	0.000102203	3.03945e-05	1.5696e-05	5.36976e-05	0.000176553
Planktotalea	0.00224078	0.00534886	0	0.0603034	0	3.30298e-05	0	7.49487e-05	0	5.23199e-06	3.22186e-05	6.069e-05
Aurantivirga	0.035869	0.0234489	0.0325153	0.0370605	0.00704302	0.00337455	0.00893319	0.00490573	0.00830277	0.00798924	0.0567262	0.0121766
Ilumatobacter	0.00501902	0.0196728	9.1065e-05	0.0020252	0.0327999	0.0552534	0.0015068	0.00337951	0.00178315	0.00361007	0.00257212	0.0051421
SAR92 clade	0.00265421	0.00250279	0.00284325	0.0108709	0.00226735	0.00171205	0.00255234	0.0190915	0.0444621	0.0517077	0.0468404	0.0108083
Flavobacterium	8.26856e-05	1.24828e-05	2.52958e-05	3.31095e-05	0	1.10099e-05	0.000661149	0.0187372	0.049072	0.00272063	0.00764654	0.0123421
Rubritalea	0.0272615	0.0411681	0.000819585	0.0104681	0.00280954	6.05547e-05	0.000589396	0.000436065	0.00104861	0.000204047	0.000327555	0.00193105
Uncultured Cryomorphaceae	0.00375393	0.00172262	0.00201355	0.00677641	0.00134179	0.000737666	0.00603234	0.0175584	0.0380894	0.0315436	0.0180478	0.00324967
Octadecabacter	0.0288159	0.0214079	0.00503387	0.0112517	0.00778238	0.00236163	0.0103067	0.00479672	0.00798363	0.00216081	0.00512275	0.00296277
Uncultured Owenweeksia sp.	0.0279312	0.00132941	0.00435088	0.000375241	0.000202638	0.000176159	1.02504e-05	0.000183965	5.06575e-06	2.09279e-05	0	1.65518e-05
Methylotenera	0.000603605	0.000561724	0.000349083	0.00255495	3.83368e-05	0.000297268	0.025344	0.0188598	0.00697554	0.0123684	0.00208884	7.17245e-05
Amylibacter	0.00530015	0.0067719	0.00467467	0.0159753	0.00141299	0.0230934	0.0042129	0.0050897	0.0126087	0.00593307	0.00651889	0.000717245
Persicirhabdus	0.0147925	0.0221444	0.00165941	0.000309022	0.00182374	0.000148634	0.000604772	0	4.55918e-05	0.000219743	0	0
NS3a marine group	0.020936	0.00302707	0.00103207	0.000148993	0.000487426	8.80795e-05	0	0.00106972	0	0.000141264	3.75883e-05	0
Hyphomonas	3.30743e-05	0.000168517	0	7.72554e-05	0.0207786	7.70696e-05	0	0.000606403	3.54603e-05	0.000392399	0.000247009	0.000353105
SUP05 cluster	0.000272863	0.000131069	5.05917e-06	5.51825e-06	1.64301e-05	0.000253229	3.58763e-05	0.00390415	0.00545075	0.0197717	0.00378031	0.00650486
SAR86 clade	0.00329089	0.00106728	5.05917e-06	0.000756	0.00438135	0.00342409	0.000184507	0.0133136	0.00847501	0.0197403	0.0152072	0.0092304
Alcanivorax	0.00224905	0.00696538	0.00127997	0.000700817	0.00245903	0.000203684	0.0137304	0.0187167	0.00546088	0.00218697	0.00124578	0.00119173
OM43 clade	0.00642467	0.00112969	5.05917e-06	0.000612525	0.00415133	0.0170214	0.00318274	0.0164547	0.00253288	0.00796832	0.00466632	0.00939591
AEGEAN-169 marine group	0.000214983	3.12069e-05	0	0	0	4.40398e-05	0	0.0161685	0.00217321	0.00717305	0.00320038	0.00320553
Fluviicola	0.0156772	0.00259017	0.00126985	0.00123609	0.00379535	0.00329748	0.00578121	0.000163524	0	9.41758e-05	5.36976e-06	0
Halioglobus	0.000553994	0.0136936	0.0011889	0.00478432	0.000131441	0.000715646	0	5.45082e-05	0.000207696	1.0464e-05	8.59162e-05	8.82763e-05
Other SAR11 Clade II	0.000322474	0.000418172	0.000338964	0.000458014	0.000936514	0.000440398	0.00234733	0.00684077	0.00728455	0.0134462	0.0054342	0.00748694
ML602J-51	0.00285265	0.012851	0.00211979	0.00171066	0.00111177	0.0120944	0.00179381	0.00293663	0.00393102	0.00160099	0.000843053	0.00281933
NS4 marine group	0.0121383	0.00356383	0.000991597	0.00142923	0.00908583	0.00895659	0.0014863	0.00220758	0.0016869	0.00385597	0.00301781	0.0100856
Other Rhodobacteraceae	0.00659831	0.00627883	0.00393603	0.0120187	0.00480306	0.00534533	0.0055147	0.00472177	0.00363721	0.00240148	0.0045643	0.00277519
Paraglaciecola	1.65371e-05	2.49655e-05	7.58875e-05	0.000342131	0	0	0	0.000545082	0.00168183	0.00318105	0.011749	0.00113104
Tropicibacter	0.000148834	0.00137934	0.00151269	0.000607007	0.00718542	0.000275249	0.0114958	0.00153986	0.000582562	0.000219743	4.29581e-05	0.000187587
Winogradskyella	0.0100711	0.0110847	0.000384497	0.000160029	0.000388845	0.000511962	0	0.000790368	0.00070414	0.000549359	0.000569195	0.00117518
Lutimonas	7.44171e-05	0.0109973	0.000333905	8.27737e-05	0	0	0	0.000204406	8.61178e-05	0	0	0
